# Supplementary material for: Serotonin Transporter Deficiency Induces Metabolic Alterations in the Ileal Mucosa
Source: Int J Mol Sci. 2024 Apr 18;25(8):4459. doi: 10.3390/ijms25084459 (PMC11049861; doi:10.3390/ijms25084459)
Supplement: Supplementary file 1 [file ijms-25-04459-s001.zip]

Archive with 1 entries (1 files):
- ijms-2933895-supplementary.pdf
